# Supplementary material for: A Simple Ionic-Gelation Method for Chitosan Nanoparticle Synthesis and Standardized Protocols for Biological Safety Assessment: Antibacterial Activity, Phytotoxicity, and Biocompatibility
Source: Int J Mol Sci. 2026 Apr 20;27(8):3673. doi: 10.3390/ijms27083673 (PMC13116750; doi:10.3390/ijms27083673)
Supplement: Supplementary file 1 [file ijms-27-03673-s001.zip]

Archive with 1 entries (1 files):
- ijms-4249880-supplementary.pdf
